# Supplementary material for: Identification of prostaglandin receptors in human ureters
Source: BMC Urol. 2012 Dec 10;12:35. doi: 10.1186/1471-2490-12-35 (PMC3576244; doi:10.1186/1471-2490-12-35)
Supplement: Additional file 1: Table S1 — Overview of prostaglandin receptor expression in individual ureter samples. [file 1471-2490-12-35-S1.xlsx]

## Sheet: data
ID	PathoNr	age	obstruction	diagnosis	PTGER1 urothel	PTGER1 muscle	PTGER2 urothel	PTGER2 muscle	PTGER3 urothel	PTGER3 muscle	PTGER4 urothel	PTGER4 muscle	PTGFR urothel	PTGFR muscle	region
0	34046	55	N	urothelial cell carcinoma	n.a.	n.a.	n.a.	n.a.	n.a.	n.a.	n.a.	n.a.	n.a.	n.a.	distal ureter
1	28666	52	N	urothelial cell carcinoma	n.a.	n.a.	negative	negative	n.a.	n.a.	n.a.	n.a.	moderate	weak
2	28756	78	Y	hydronephrotic kidney	moderate	moderate	negative	negative	negative	weak	weak	negative	moderate	weak
3	45	66	Y	urothelial cell carcinoma	n.a.	weak	n.a.	negative	n.a.	negative	n.a.	negative	n.a.	weak
4	122	69	N	renal cell carcinoma	n.a.	n.a.	n.a.	n.a.	n.a.	n.a.	n.a.	n.a.	n.a.	negative
5	11522	65	Y	urothelial cell carcinoma	n.a.	n.a.	weak	negative	negative	weak	negative	negative	weak	moderate
5	11440	65	Y	urothelial cell carcinoma	n.a.	n.a.	n.a.	n.a.	n.a.	n.a.	n.a.	n.a.	n.a.	n.a.
6	3760	61	Y	urothelial cell carcinoma	n.a.	weak	negative	negative	negative	negative	negative	negative	n.a.	n.a.
7	7638	80	N	urothelial cell carcinoma	moderate	moderate	weak	weak	negative	moderate	negative	negative	weak	moderate
7	7483	80	N	urothelial cell carcinoma	n.a.	n.a.	n.a.	n.a.	n.a.	n.a.	n.a.	n.a.	n.a.	n.a.
8	8329	43	N	urothelial cell carcinoma	high	moderate	weak	negative	weak	weak	negative	negative	moderate	moderate
9	10228	34	N	urothelial cell carcinoma	moderate	weak	n.a.	n.a.	negative	weak	negative	negative	weak	weak
10	153	75	Y	urothelial cell carcinoma	moderate	weak	negative	weak	negative	negative	negative	negative	negative	weak
13	31725	55	N	urothelial cell carcinoma	n.a.	weak	n.a.	negative	n.a.	n.a.	n.a.	negative	n.a.	weak
14	2604	63	Y	urothelial cell carcinoma	n.a.	n.a.	negative	negative	negative	weak	weak	weak	n.a.	n.a.
15	1434	13	Y	vesicoureteral reflux	n.a.	n.a.	n.a.	n.a.	n.a.	n.a.	n.a.	n.a.	n.a.	n.a.
16	7284	14	Y	vesicoureteral reflux	high	moderate	n.a.	n.a.	n.a.	n.a.	negative	negative	weak	moderate
17	11860	58	Y	UPJ obstruction	negative	moderate	n.a.	negative	n.a.	negative	negative	negative	n.a.	moderate
18	24700	1	Y	megaureter	moderate	moderate	weak	negative	negative	negative	negative	negative	high	moderate
19	31642	17	N	pyelonephritis	high	high	n.a.	n.a.	negative	weak	negative	negative	moderate	moderate
20	10805	13	N	hydronephrotic kidney	n.a.	n.a.	n.a.	n.a.	n.a.	n.a.	n.a.	n.a.	n.a.	n.a.
21	11129	57	N	renal cell carcinoma	high	high	n.a.	n.a.	n.a.	n.a.	n.a.	n.a.	n.a.	weak
22	11818	60	N	renal cell carcinoma	n.a.	n.a.	weak	negative	negative	moderate	weak	weak	moderate	moderate
0	34046	55	N	urothelial cell carcinoma	moderate	moderate	negative	negative	negative	weak	negative	negative	weak	moderate	mid ureter
1	28666	52	N	urothelial cell carcinoma	n.a.	n.a.	n.a.	n.a.	n.a.	n.a.	n.a.	n.a.	n.a.	n.a.
2	28756	78	Y	hydronephrotic kidney	n.a.	n.a.	weak	weak	negative	moderate	negative	negative	weak	moderate
3	45	66	Y	urothelial cell carcinoma	high	moderate	weak	weak	negative	weak	weak	negative	moderate	moderate
4	122	69	N	renal cell carcinoma	high	weak	weak	negative	negative	negative	weak	negative	weak	weak
5	11522	65	Y	urothelial cell carcinoma	n.a.	n.a.	weak	weak	negative	weak	negative	negative	weak	moderate
5	11440	65	Y	urothelial cell carcinoma	n.a.	n.a.	n.a.	n.a.	n.a.	n.a.	n.a.	n.a.	n.a.	n.a.
6	3760	61	Y	urothelial cell carcinoma	n.a.	n.a.	negative	negative	negative	weak	n.a.	n.a.	negative	negative
7	7638	80	N	urothelial cell carcinoma	high	moderate	negative	negative	negative	weak	negative	negative	n.a.	moderate
7	7483	80	N	urothelial cell carcinoma	n.a.	n.a.	n.a.	n.a.	n.a.	n.a.	n.a.	n.a.	n.a.	n.a.
8	8329	43	N	urothelial cell carcinoma	high	moderate	negative	negative	negative	weak	negative	negative	negative	negative
9	10228	34	N	urothelial cell carcinoma	high	weak	negative	negative	negative	negative	n.a.	negative	n.a.	n.a.
10	153	75	Y	urothelial cell carcinoma	high	moderate	weak	negative	negative	weak	negative	negative	weak	high
13	31725	55	N	urothelial cell carcinoma	n.a.	n.a.	n.a.	n.a.	n.a.	n.a.	n.a.	n.a.	n.a.	n.a.
14	2604	63	Y	urothelial cell carcinoma	n.a.	moderate	negative	negative	negative	weak	negative	negative	weak	weak
15	1434	13	Y	vesicoureteral reflux	high	moderate	n.a.	n.a.	n.a.	n.a.	negative	negative	moderate	weak
16	7284	14	Y	vesicoureteral reflux	n.a.	n.a.	n.a.	n.a.	n.a.	n.a.	n.a.	n.a.	n.a.	n.a.
17	11860	58	Y	UPJ obstruction	moderate	moderate	negative	negative	negative	negative	negative	negative	n.a.	n.a.
18	24700	1	Y	megaureter	moderate	moderate	weak	negative	negative	weak	negative	negative	weak	weak
19	31642	17	N	pyelonephritis	high	high	weak	negative	negative	weak	negative	negative	high	moderate
20	10805	13	N	hydronephrotic kidney	n.a.	n.a.	n.a.	n.a.	n.a.	n.a.	n.a.	n.a.	n.a.	n.a.
21	11129	57	N	renal cell carcinoma	n.a.	n.a.	weak	negative	n.a.	weak	negative	negative	weak	moderate
22	11818	60	N	renal cell carcinoma	n.a.	n.a.	n.a.	n.a.	n.a.	n.a.	n.a.	n.a.	n.a.	n.a.
0	34046	55	N	urothelial cell carcinoma	high	high	negative	negative	negative	weak	negative	negative	moderate	moderate	proximal ureter
1	28666	52	N	urothelial cell carcinoma	n.a.	n.a.	n.a.	n.a.	n.a.	n.a.	n.a.	n.a.	n.a.	n.a.
2	28756	78	Y	hydronephrotic kidney	high	moderate	weak	negative	negative	negative	negative	negative	moderate	moderate
3	45	66	Y	urothelial cell carcinoma	high	moderate	weak	weak	negative	moderate	weak	negative	moderate	moderate
4	122	69	N	renal cell carcinoma	high	moderate	weak	weak	negative	weak	weak	negative	moderate	moderate
5	11522	65	Y	urothelial cell carcinoma	n.a.	n.a.	negative	negative	n.a.	n.a.	n.a.	n.a.	moderate	moderate
5	11440	65	Y	urothelial cell carcinoma	n.a.	n.a.	n.a.	n.a.	n.a.	n.a.	n.a.	n.a.	n.a.	n.a.
6	3760	61	Y	urothelial cell carcinoma	n.a.	n.a.	n.a.	n.a.	n.a.	n.a.	n.a.	n.a.	n.a.	n.a.
7	7638	80	N	urothelial cell carcinoma	high	moderate	negative	negative	weak	moderate	n.a.	n.a.	moderate	moderate
7	7483	80	N	urothelial cell carcinoma	n.a.	n.a.	n.a.	n.a.	n.a.	n.a.	n.a.	n.a.	n.a.	n.a.
8	8329	43	N	urothelial cell carcinoma	n.a.	moderate	n.a.	negative	negative	negative	n.a.	negative	n.a.	n.a.
9	10228	34	N	urothelial cell carcinoma	high	moderate	weak	negative	negative	negative	weak	negative	weak	weak
10	153	75	Y	urothelial cell carcinoma	n.a.	n.a.	n.a.	n.a.	negative	negative	negative	negative	weak	negative
13	31725	55	N	urothelial cell carcinoma	n.a.	moderate	n.a.	negative	n.a.	n.a.	n.a.	negative	n.a.	moderate
14	2604	63	Y	urothelial cell carcinoma	moderate	n.a.	negative	negative	negative	weak	negative	negative	weak	weak
15	1434	13	Y	vesicoureteral reflux	n.a.	n.a.	n.a.	n.a.	n.a.	n.a.	n.a.	n.a.	moderate	moderate
16	7284	14	Y	vesicoureteral reflux	n.a.	moderate	n.a.	n.a.	n.a.	n.a.	negative	negative	n.a.	weak
17	11860	58	Y	UPJ obstruction	high	moderate	weak	negative	negative	negative	negative	negative	weak	weak
18	24700	1	Y	megaureter	high	moderate	weak	negative	negative	negative	weak	negative	moderate	moderate
19	31642	17	N	pyelonephritis	moderate	moderate	weak	negative	negative	weak	negative	negative	weak	weak
20	10805	13	N	hydronephrotic kidney	n.a.	n.a.	negative	negative	negative	negative	negative	negative	weak	n.a.
21	11129	57	N	renal cell carcinoma	n.a.	high	weak	negative	n.a.	n.a.	n.a.	n.a.	weak	moderate
22	11818	60	N	renal cell carcinoma	n.a.	n.a.	n.a.	weak	n.a.	n.a.	n.a.	negative	weak	moderate
0	34046	55	N	urothelial cell carcinoma	high	high	negative	negative	negative	weak	weak	negative	weak	moderate	renal pelvis
1	28666	52	N	urothelial cell carcinoma	n.a.	n.a.	n.a.	n.a.	n.a.	n.a.	n.a.	n.a.	n.a.	n.a.
2	28756	78	Y	hydronephrotic kidney	n.a.	n.a.	weak	negative	negative	weak	negative	negative	weak	n.a.
3	45	66	Y	urothelial cell carcinoma	high	moderate	weak	negative	negative	weak	weak	n.a.	moderate	moderate
4	122	69	N	renal cell carcinoma	high	moderate	weak	negative	negative	negative	weak	negative	weak	weak
5	11522	65	Y	urothelial cell carcinoma	n.a.	n.a.	n.a.	n.a.	n.a.	n.a.	n.a.	n.a.	n.a.	n.a.
5	11440	65	Y	urothelial cell carcinoma	n.a.	n.a.	n.a.	n.a.	weak	negative	weak	negative	negative	n.a.
6	3760	61	Y	urothelial cell carcinoma	n.a.	n.a.	n.a.	n.a.	n.a.	n.a.	n.a.	n.a.	n.a.	n.a.
7	7638	80	N	urothelial cell carcinoma	n.a.	n.a.	n.a.	n.a.	n.a.	n.a.	n.a.	n.a.	n.a.	n.a.
7	7483	80	N	urothelial cell carcinoma	high	weak	n.a.	n.a.	negative	negative	negative	negative	negative	negative
8	8329	43	N	urothelial cell carcinoma	n.a.	n.a.	n.a.	n.a.	n.a.	n.a.	n.a.	n.a.	n.a.	n.a.
9	10228	34	N	urothelial cell carcinoma	n.a.	n.a.	n.a.	n.a.	n.a.	n.a.	n.a.	n.a.	n.a.	n.a.
10	153	75	Y	urothelial cell carcinoma	n.a.	n.a.	n.a.	n.a.	n.a.	n.a.	n.a.	n.a.	n.a.	n.a.
13	31725	55	N	urothelial cell carcinoma	n.a.	n.a.	n.a.	n.a.	n.a.	n.a.	n.a.	n.a.	n.a.	n.a.
14	2604	63	Y	urothelial cell carcinoma	high	weak	negative	negative	negative	negative	negative	negative	weak	weak
15	1434	13	Y	vesicoureteral reflux	high	n.a.	weak	negative	negative	negative	negative	negative	weak	weak
16	7284	14	Y	vesicoureteral reflux	high	moderate	n.a.	n.a.	n.a.	negative	negative	negative	moderate	weak
17	11860	58	Y	UPJ obstruction	high	moderate	negative	negative	negative	negative	negative	negative	high	weak
18	24700	1	Y	megaureter	n.a.	n.a.	n.a.	n.a.	n.a.	n.a.	negative	negative	n.a.	n.a.
19	31642	17	N	pyelonephritis	high	weak	weak	negative	negative	negative	negative	negative	moderate	n.a.
20	10805	13	N	hydronephrotic kidney	n.a.	n.a.	negative	negative	negative	negative	negative	negative	n.a.	weak
21	11129	57	N	renal cell carcinoma	n.a.	n.a.	n.a.	n.a.	n.a.	n.a.	n.a.	n.a.	n.a.	n.a.
22	11818	60	N	renal cell carcinoma	n.a.	n.a.	n.a.	n.a.	negative	negative	n.a.	n.a.	moderate	moderate
note: patient 17 reported chronic intake of Acetylsalicylic acid 100mg once daily; none patient reported regular medication with steroids or nonsteroidal anti-inflammatory drugs
